# Supplementary material for: Body Fat Distribution and Risk of Breast, Endometrial, and Ovarian Cancer: A Two-Sample Mendelian Randomization Study
Source: Cancers (Basel). 2021 Oct 9;13(20):5053. doi: 10.3390/cancers13205053 (PMC8534230; doi:10.3390/cancers13205053)
Supplement: Supplementary file 1 [file cancers-13-05053-s001.zip]

Archive with 1 entries (1 files):
- cancers-1350215-supplementary.pdf
